# Supplementary material for: Isolated Peptide from Spider Venom Modulates Dendritic Cells In Vitro: A Possible Application in Oncoimmunotherapy for Glioblastoma
Source: Cells. 2023 Mar 27;12(7):1023. doi: 10.3390/cells12071023 (PMC10092987; doi:10.3390/cells12071023)
Supplement: Supplementary file 1 [file cells-12-01023-s001.zip]

Archive with 1 entries (1 files):
- cells-1897766-supplementary.pdf
